# Supplementary material for: Genetic Study of Total Phenolic Content and Antioxidant Activity Traits in Tetraploid Wheat via Genome-Wide Association Mapping
Source: Antioxidants (Basel). 2025 Aug 25;14(9):1048. doi: 10.3390/antiox14091048 (PMC12466883; doi:10.3390/antiox14091048)
Supplement: Supplementary file 1 [file antioxidants-14-01048-s001.zip]

Archive with 1 entries (1 files):
- antioxidants-3789872-supplementary.xlsx
