# Supplementary material for: Genetic Study of Total Phenolic Content and Antioxidant Activity Traits in Tetraploid Wheat via Genome-Wide Association Mapping
Source: Antioxidants (Basel). 2025 Aug 25;14(9):1048. doi: 10.3390/antiox14091048 (PMC12466883; doi:10.3390/antiox14091048)
Supplement: Supplementary file 1 [file antioxidants-14-01048-s001.zip › antioxidants-3789872-supplementary.xlsx]

## Sheet: Italy
Table S1. Meterological data from Pirque experimental station, Italy
Date	MT	mT	Humidity mean	RHmin	RHmax	Wind intensity	PR12a	PR12b
2022-01-01	17.4	4.8	75.17	50	100	2.02083	0	0
2022-01-02	20	4.8	74.92	32	100	2.0537	0	0
2022-01-03	14.4	2	85.58	62	100	2.46354	0	0
2022-01-04	14.6	3.4	94.85	73	100	3.02083	0	0
2022-01-05	14.2	10.8	94.07	70	100	2.15833	0	0
2022-01-06	15.6	10	82.04	61	100	2.07917	0	0
2022-01-07	11.2	8.6	97.42	87	100	1.38542	0.1	1.4
2022-01-08	9.2	5.4	96.13	84	100	1.44167	3	0
2022-01-09	11.2	3	75.67	37	100	1.43333	0	1.4
2022-01-10	8	6.4	99.44	95	100	1.26667	6.8	11.4
2022-01-11	12	7	83.13	70	96	2.18542	0.8	0
2022-01-12	11.2	6	83.29	54	94	2.44167	0	0.2
2022-01-13	9	4.2	67.25	45	90	2.39167	0	0
2022-01-14	11.4	5	75	62	85	2.59375	0	0
2022-01-15	14.6	7.2	73.71	51	100	3.12917	0	0
2022-01-16	15.8	4.8	81.17	37	100	3.64583	0	0
2022-01-17	12.2	2.2	81.13	55	100	3.03333	0	0
2022-01-18	10.2	3.8	73.75	42	98	1.9625	0.4	0
2022-01-19	9.6	0	76.54	40	100	1.87917	0	0
2022-01-20	11.6	0	84.54	53	100	1.93333	0	0.1
2022-01-21	9.6	3.6	86.54	70	100	1.97708	0.1	5
2022-01-22	7	1.4	60.96	40	98	2.04583	0	1.4
2022-01-23	7.2	1.4	68.79	39	94	2.07917	0	1.4
2022-01-24	9.2	1	55.42	43	86	2.03333	0	0
2022-01-25	5.8	-2	63	43	89	2.57917	0	0
2022-01-26	10.4	2.8	81.17	59	100	2.37083	0	0
2022-01-27	10.8	0	87.42	64	100	2.075	0	0
2022-01-28	11.4	-1.4	82	47	100	2.19583	0	1.4
2022-01-29	8.2	4	53.57	36	80	1.54167	0	0
2022-01-30	14.2	1.8	56	17	82	1.54583	0	0
2022-01-31	11	-1	83.71	50	100	1.89583	0	0
2022-02-01	8	4.8	71.83	47	100	1.47708	5	0
2022-02-02	10	3	63.25	40	85	1.69167	0	0
2022-02-03	9	1	56.29	33	80	2.25	0	0
2022-02-04	12	0	80.88	58	100	2.35	0	0
2022-02-05	13.4	1.4	86.32	52	100	2.5	0	0
2022-02-06	14	6.8	87.75	53	100	2.15833	0	0
2022-02-07	14.2	5	74.42	43	100	1.52083	0	6.8
2022-02-08	8	4	56.67	42	75	1.45833	0.8	0
2022-02-09	14.2	2.6	50.96	13	80	1.5625	0	0
2022-02-10	16.6	0.8	63.13	28	100	2.17917	0	0
2022-02-11	14	1.8	90.79	60	100	2.0125	0	0
2022-02-12	12.2	3.2	87.08	57	100	1.38333	0	0
2022-02-13	11	5	80.17	52	100	1.6875	0	0
2022-02-14	12.2	3.2	90	63	100	2.1125	0	0
2022-02-15	13.4	4.2	87.12	50	100	1.75833	0	4.6
2022-02-16	11.8	6	89.19	57	100	1.49167	3.2	10.8
2022-02-17	13	3	88.75	58	100	1.825	2.2	0
2022-02-18	15	2.8	81.67	55	100	2.00833	0	0
2022-02-19	16.8	7	91.67	59	100	1.82083	0	0
2022-02-20	16.2	9.8	87.21	50	100	1.90417	0	0
2022-02-21	16.6	6.2	76.24	37	100	1.9625	0	0
2022-02-22	11	5.8	80.88	58	98	2.00833	2.6	9.6
2022-02-23	11	4.4	71.04	45	100	2.21667	0	0
2022-02-24	11.6	0	65.29	28	100	2.55417	0	0
2022-02-25	14.6	-0.6	71.17	32	100	2.15833	0	0
2022-02-26	13.2	2	83.54	37	100	2.01667	0	8.8
2022-02-27	6.2	0.6	97.08	89	100	2.09583	1.6	2.8
2022-02-28	9	2	83.29	58	100	2.69583	1.4	0.2
2022-03-01	3.8	0	91.53	65	100	2.44583	4	3.6
2022-03-02	6.2	1	74.42	55	92	2.57083	1.2	0
2022-03-03	9.8	0.8	65.38	34	88	2.825	0	0
2022-03-04	11.6	1.2	75.83	43	98	3.1375	0	0
2022-03-05	5	3	99.71	95	100	2.67083	13	9.6
2022-03-06	7.8	2	71.42	53	100	2.68333	0.8	0
2022-03-07	5.2	1.2	88.92	75	99	2.83333	0.8	0
2022-03-08	4.2	0.6	84.7	61	100	2.78333	0.2	1
2022-03-09	6.6	6	56.46	37	80	3.17917	0	0
2022-03-10	10	3	60.75	40	90	3.15833	0	0
2022-03-11	7	-1.8	60.38	33	88	2.84583	0	0
2022-03-12	7	-2	72.96	50	91	2.4125	0	0
2022-03-13	10	-4.6	65.83	26	100	2.0625	0	0
2022-03-14	13	-3	76.17	41	100	2.49583	0	0
2022-03-15	13	-1.8	79.25	46	100	3.00417	0	0
2022-03-16	16.4	1	83.76	40	100	3.0625	0	0
2022-03-17	12	3.6	91.48	73	100	3.14167	0	0
2022-03-18	14	3.4	91.33	61	100	3.22083	0	0.6
2022-03-19	10	2	78.67	67	92	3.31667	0	0
2022-03-20	10	-1	68.17	29	100	3.34583	0	0
2022-03-21	10.2	-0.4	65.25	34	98	2.53333	0	0
2022-03-22	11.2	-0.4	63.04	33	96	2.23333	0	0
2022-03-23	14.4	3.6	57.17	30	85	2.21667	0	0
2022-03-24	17.2	3	50.58	23	90	2.2375	0	0
2022-03-25	18.8	-0.8	52.58	13	100	2.40417	0	0
2022-03-26	18.4	0.4	65.25	24	95	2.71667	0	0
2022-03-27	15	4	78.71	34	100	2.775	0	3.4
2022-03-28	11	4	94.13	82	100	2.79167	5.6	0
2022-03-29	15	2	77.92	46	100	2.88333	0	0
2022-03-30	12.2	6.8	98.92	94	100	2.85417	0.2	2.4
2022-03-31	13	8.8	99.46	90	100	2.73333	3	0
2022-04-01	14.4	8.8	78.54	60	90	2.54583	0.1	0.4
2022-04-02	13.4	2	64.29	25	95	2.15	0	0
2022-04-03	13	1.8	72.17	40	100	2.025	0	0
2022-04-04	9.4	3	92.5	70	100	1.85417	0.8	0
2022-04-05	12.2	3	80.2	50	100	2.44167	0	0
2022-04-06	14.6	2	68.04	29	100	2.90833	0	0
2022-04-07	15	6.8	79	40	100	3.10417	0.1	0
2022-04-08	20	6.8	67.42	41	100	3.37083	0	0
2022-04-09	19.6	7	70.58	35	92	3.28333	0	0
2022-04-10	11	6	67.5	42	100	3.275	0	0
2022-04-11	13	2	59.83	29	90	2.94583	0	0
2022-04-12	17.4	0	57.29	27	96	2.85	0	0
2022-04-13	18.4	1.4	68.75	39	100	2.69583	0	0
2022-04-14	17.8	4.6	80.35	36	100	2.2875	0	0
2022-04-15	21.2	3.6	59.29	23	100	1.96667	0	0
2022-04-16	17.6	7	64.42	46	90	2.18333	0	0
2022-04-17	12	8.2	85.96	64	100	2.46667	0.1	1.2
2022-04-18	12.4	4	64	31	95	2.225	0.6	0
2022-04-19	16.6	4	64.5	24	100	2.25	0	0
2022-04-20	17.2	4.2	69.33	32	100	2.35	0	0
2022-04-21	13.6	10	91.63	80	100	2.20417	0.2	1
2022-04-22	18.2	7.6	77	38	100	2.39583	0.8	0.4
2022-04-23	21	7	74.54	39	100	2.39583	0	0
2022-04-24	21.2	9	69.29	35	100	2.29167	0	0
2022-04-25	20	6.2	63.21	38	96	2.36667	0	0
2022-04-26	21.2	4.8	63.74	30	100	2.6	0	0
2022-04-27	22.8	5.4	71.42	31	100	2.9625	0	0
2022-04-28	17	9	63.75	37	95	3.11667	0	0
2022-04-29	17.2	9	66.63	40	88	3.1875	0	0
2022-04-30	19	7	55.38	32	83	3.3125	0	0
2022-05-01	21	4.6	60.13	33	100	3.475	0	0
2022-05-02	16.6	7	80.08	50	100	3.325	0	0
2022-05-03	17.2	6.6	75	45	100	3.31667	0	0
2022-05-04	21	5	72.33	32	100	3.22083	0	0
2022-05-05	19	7.6	81.58	45	100	3.34583	0	0
2022-05-06	18.6	11.8	79.12	38	100	2.95833	1.4	0
2022-05-07	18	11.4	77.5	43	95	2.7875	0.4	0.1
2022-05-08	18.2	10	89.59	68	100	2.72083	32.2	0
2022-05-09	20	8.4	78.93	51	100	2.69583	0	0
2022-05-10	21.2	10	66.25	41	95	2.4875	0	0
2022-05-11	22.2	10	64.29	37	94	2.15833	0	0
2022-05-12	22.2	10	66	37	94	2.30833	0	0
2022-05-13	25	9	54.63	23	100	2.55417	0	0
2022-05-14	26	11.6	63.75	35	100	2.9125	0	0
2022-05-15	27	12.2	66.63	32	98	3.09583	0	0
2022-05-16	27.4	12.8	70.62	42	98	3.26667	0.6	0.4
2022-05-17	28	12	75.96	35	100	3.15833	0	0
2022-05-18	25	14.2	64	35	100	2.83333	0	0
2022-05-19	21.4	12.6	47.38	18	95	2.7	0	0
2022-05-20	27.2	5	38	8	100	2.63333	0	0
2022-05-21	27.8	10.2	55.17	38	88	2.87917	0	0
2022-05-22	29	14.2	63	35	100	3.15	0	0
2022-05-23	28.4	14	69.29	40	100	3.21667	0	0
2022-05-24	28	14.2	78.12	35	100	3.14167	0	0
2022-05-25	27.8	15.8	74.68	47	100	2.9125	0	0
2022-05-26	31	14.6	60.63	25	98	2.9125	0	0
2022-05-27	29	16.6	56.38	29	97	2.84167	0	0
2022-05-28	27	12.8	46.63	18	89	2.8	0	0
2022-05-29	26.2	11.2	76.29	37	100	2.6625	0	0
2022-05-30	26.4	14.2	75.26	38	100	2.58333	0	0
2022-05-31	29	16.6	61.88	25	100	2.47083	0	0
2022-06-01	29.4	14.8	52.25	27	82	2.32917	0	0
2022-06-02	30.6	15	45.75	23	87	2.53333	0	0
2022-06-03	32	15	42.5	25	72	2.71667	0	0
2022-06-04	34	17	51.5	30	78	2.94167	0	0
2022-06-05	35	17.8	45.46	24	82	3.00417	0	0
2022-06-06	31.4	20.6	49.25	32	76	2.75833	0	0
2022-06-07	30.2	18.6	51.38	34	76	2.54583	0	0
2022-06-08	29	17.6	75	40	100	2.48333	0	1
2022-06-09	24.2	15	80	40	100	2.57083	5.4	6.4
2022-06-10	22.4	15	84.58	54	100	2.84583	3.8	0
2022-06-11	25.2	17.6	64.25	38	95	2.95833	0	0
2022-06-12	25.8	18	50.46	36	80	3.05833	0	0
2022-06-13	27.2	18.8	52.46	29	80	2.87917	0	0
2022-06-14	28.8	15	50.63	35	82	2.70417	0	0
2022-06-15	28.2	16.8	53.5	31	89	2.6375	0	0
2022-06-16	30.2	12.6	42.33	16	90	2.60417	0	0
2022-06-17	30	16	54.88	32	90	2.55417	0	0
2022-06-18	26.4	17.4	56.88	33	90	2.61667	0	0
2022-06-19	28.2	17.2	69.04	42	100	2.7125	0	0.4
2022-06-20	31	15	60.33	30	100	2.80833	0	0
2022-06-21	33	19	41.79	24	72	2.83333	0	0
2022-06-22	35.2	19.6	46.29	27	79	2.75	0	0
2022-06-23	33.2	20.6	45.71	17	72	2.68333	0	0
2022-06-24	34.4	21.8	49.33	31	74	2.59583	0	0
2022-06-25	32.4	22	47.29	29	88	2.52083	0	0
2022-06-26	33.6	19	51.13	25	95	2.5	0	0
2022-06-27	37.4	20.8	46.46	26	71	2.44583	0	0
2022-06-28	39	20.2	43.46	17	73	2.39583	0	0
2022-06-29	34	22	65.21	37	100	2.35833	0	0
2022-06-30	33.8	19.2	65.42	27	100	2.29167	0	0
2022-07-01	34.8	19.6	54.67	25	98	2.22083	0	0
2022-07-02	35	20.6	60.42	28	91	2.31667	0	0
2022-07-03	32.6	20	48.54	27	82	2.43333	0	0
2022-07-04	34.2	19.6	49.79	25	88	2.57917	0	0
2022-07-05	37.2	17.4	61.23	16	90	2.58333	0	11.2
2022-07-06	31	21.8	53.67	33	77	2.47083	0	0
2022-07-07	32	20.6	62.54	36	95	2.40833	0	0.1
2022-07-08	23	15.6	86.04	55	100	2.31667	19.4	26.2
2022-07-09	24.2	16	60.63	41	78	2.2875	0	0
2022-07-10	25.2	17	56.5	27	88	2.25417	0	0
2022-07-11	26.8	18	47.63	28	76	2.23333	0	0
2022-07-12	27.2	16.4	45.36	23	90	2.2	0	0.8
2022-07-13	25.4	16	63.54	23	98	2.15	1.8	0
2022-07-14	27.6	15.6	53.54	23	98	2.10833	0	0
2022-07-15	31.4	15.8	35.21	15	98	2.18333	0	0
2022-07-16	35	16.6	41.08	18	74	2.2625	0	0
2022-07-17	33.2	18.8	46.29	22	80	2.325	0	0
2022-07-18	30.6	19.4	60.67	36	91	2.37083	0	0
2022-07-19	30.2	17	54.08	27	90	2.4	0	0
2022-07-20	30.4	17	52.92	25	100	2.42083	0	0
2022-07-21	33	15.8	39.54	17	80	2.45	0	0
2022-07-22	34.2	17	35.21	17	71	2.47917	0	0
2022-07-23	36.6	18.4	39.13	17	62	2.5	0	0
2022-07-24	35.8	21.8	44.25	20	74	2.525	0	0
2022-07-25	34.2	22	41.79	29	86	2.55417	0	0
2022-07-26	35	21.8	57.46	34	88	2.55833	0	0
2022-07-27	34.2	21	62.31	27	100	2.5375	0	0
2022-07-28	30	19	62.38	43	100	2.5	0	0
2022-07-29	33	19	56.6	35	78	2.44167	0	0
2022-07-30	33	20	70.23	38	99	2.375	0	0.8
2022-07-31	29.2	21	61.04	28	100	2.30833	0	0
Note: MT: Max daily Temperature; mT: minimun daily temperature; Rhmin: ralative minumum humidity; Rhmax: relative maximum humidity; PR12a: precipitazion 0-12 (mm); PR12b: precipitazion 12-24 (mm)

## Sheet: Chile
Table S2. Meterological data from Pirque experimental station, Chile
Date	Max daily T	Min daily T	Average T	RH	Average Solar radiation	Max wind velocity	GD (Base 10)	GD (+)	PP (mm/day)
2021-08-01	28.6	-1.6	11.3208	50.05	159	2	1.32083	1.32083	0
2021-08-02	29.7	-1.1	11.7042	47.625	159.333	2	1.70417	1.70417	0
2021-08-03	27.3	-1.2	10.4	54.3917	158.458	1.5	0.4	0.4	0
2021-08-04	23.5	-2	8.975	62.2208	157.083	1.5	-1.025	0	0
2021-08-05	18.9	-2.7	5.8125	81.8625	125.208	2	-4.1875	0	0
2021-08-06	20.3	-0.6	8.1125	76.4708	142.958	2	-1.8875	0	0
2021-08-07	9.4	3.7	6.82917	91.7375	29.7083	1	-3.17083	0	0
2021-08-08	12.9	0.3	7.7625	82.5375	71.0833	1.5	-2.2375	0	0
2021-08-09	16.7	-3.8	4.8	80.6083	146.958	2.5	-5.2	0	0
2021-08-10	20.7	-3.8	6.93043	68.5	169	1.5	-3.06957	0	0
2021-08-11	22.1	-4.6	7.26522	60.1043	171.043	2	-2.73478	0	0
2021-08-12	14.6	-5.9	3.59583	76.7083	162.542	1.5	-6.40417	0	0
2021-08-13	20.2	-4.2	5.16522	75.8522	154.826	1.5	-4.83478	0	0
2021-08-14	22.6	-6.4	7.16522	58.3478	167.261	1.5	-2.83478	0	0
2021-08-15	14.2	3.9	7.40435	77.2435	58	2.5	-2.59565	0	0
2021-08-16	16.1	4.3	8.94583	78.8333	46.3333	2	-1.05417	0	0
2021-08-17	20.4	6.3	11.6917	76.225	66.2083	2.5	1.69167	1.69167	0
2021-08-18	13.8	8.1	11.2091	94.2955	25.3636	2.5	1.20909	1.20909	22.6
2021-08-19	12.1	6.7	9.02917	92.7458	68.5	4	-0.970833	0	8
2021-08-20	11.9	2.1	7.14583	88.3458	57.5	0.5	-2.85417	0	0
2021-08-21	15.3	3.6	8.4	87.9875	52.25	5	-1.6	0	3
2021-08-22	17.2	1.6	9.07083	80.3125	177.708	2	-0.929167	0	0
2021-08-23	15.9	3.9	7.77083	85.3083	105.667	3	-2.22917	0	0.2
2021-08-24	15.9	-1.4	7.22917	79.6792	181.583	2.5	-2.77083	0	0
2021-08-25	14.6	3.7	8.49167	81.0583	163.292	2.5	-1.50833	0	0
2021-08-26	17.3	-0.4	7.71667	79.3458	185.792	2.5	-2.28333	0	0
2021-08-27	14.8	2.6	7.95833	83.1375	80.75	2	-2.04167	0	0
2021-08-28	25.8	7.3	14.3417	63.8333	122.875	2.5	4.34167	4.34167	0
2021-08-29	27.3	3.1	13.5625	66.5167	192.958	2.5	3.5625	3.5625	0
2021-08-30	15.3	3.8	8.84167	89.4292	167.125	2	-1.15833	0	0
2021-08-31	19.5	2.6	9.9875	78.9375	180.208	2	-0.0125	0	0
2021-09-01	17.2	-0.1	8.86667	82.0042	94.75	1	-1.13333	0	0
2021-09-02	21	1.3	11.3292	79.1917	193.5	2.5	1.32917	1.32917	0
2021-09-03	13.2	6.4	8.625	92.4208	67.7083	1.5	-1.375	0	0.2
2021-09-04	21.8	0.9	10.6375	69.9792	203.542	2.5	0.6375	0.6375	0
2021-09-05	20.4	-1.5	9.25217	70.9739	212.565	3.5	-0.747826	0	0
2021-09-06	15.8	3.2	8.52917	81.9667	120.125	2.5	-1.47083	0	0
2021-09-07	15	4.3	8.12174	78.3217	152.826	2	-1.87826	0	1.4
2021-09-08	20	-1.8	7.84583	72.2292	206.625	1	-2.15417	0	0.2
2021-09-09	24.6	-2	10.4292	62.8542	209.917	2	0.429167	0.429167	0
2021-09-10	24.7	0.5	12.3083	63.4833	203.083	3.5	2.30833	2.30833	0
2021-09-11	11.9	5.3	8.91304	85.9783	52.3913	2	-1.08696	0	0
2021-09-12	14.2	6.5	9.7087	83.7652	161.913	3	-0.291304	0	10.2
2021-09-13	13.1	2.1	7.73478	79.7	131.435	1	-2.26522	0	1
2021-09-14	22	-3.3	8.1375	65.2708	225.417	2.5	-1.8625	0	0.2
2021-09-15	22.4	-1.8	9.94348	62.4826	233.435	2.5	-0.0565217	0	0
2021-09-16	24.4	-0.7	11.9261	62.7522	235.478	2.5	1.92609	1.92609	0
2021-09-17	22.7	0.9	11.8304	71.1478	233.652	2.5	1.83043	1.83043	0
2021-09-18	20.4	1.9	10.9217	77.3304	225.391	3	0.921739	0.921739	0
2021-09-19	17.7	2.3	9.55652	79.6087	198.739	2.5	-0.443478	0	0
2021-09-20	22.3	1.9	11.1792	73.0958	225.458	1.5	1.17917	1.17917	0
2021-09-21	21.2	0.3	10.4348	74.3174	234.87	4	0.434783	0.434783	0
2021-09-22	20.4	6.4	12.2522	75.2957	202.043	2.5	2.25217	2.25217	0
2021-09-23	27.9	-0.5	13.2	59.5261	248.217	3	3.2	3.2	0
2021-09-24	33.1	1.9	16.3625	51.5583	240.542	3	6.3625	6.3625	0
2021-09-25	21.9	5.2	12.0087	79.913	196.957	3.5	2.0087	2.0087	0.2
2021-09-26	24.4	1.2	12.787	69.8	245.783	3	2.78696	2.78696	0
2021-09-27	26.3	2.6	14.3875	59.6208	241.583	2.5	4.3875	4.3875	0
2021-09-28	28	2.7	15.3	48.2957	254.087	3	5.3	5.3	0
2021-09-29	25.4	1.3	12.2217	48.2174	161.913	3.5	2.22174	2.22174	0
2021-09-30	21.1	-1.1	11.0043	48.8565	263.957	2.5	1.00435	1.00435	0
2021-10-01	23.2	0.3	11.7696	62.713	265.609	3	1.76957	1.76957	0
2021-10-02	19	3	10.7625	67.5125	249.792	3	0.7625	0.7625	0
2021-10-03	22	-0.5	10.9217	59.9435	267.696	3.5	0.921739	0.921739	0
2021-10-04	25.4	0.2	14.1	47.815	266	3	4.1	4.1	0
2021-10-05	24.1	0.4	12.6182	56.0864	248.227	3	2.61818	2.61818	0
2021-10-06	27.6	0	11.9955	54.4773	213.682	2.5	1.99545	1.99545	0
2021-10-07	23.9	2.2	13.075	61.8042	259.875	3	3.075	3.075	0
2021-10-08	15.4	6.9	10.5348	81.1913	136.739	2	0.534783	0.534783	2.2
2021-10-09	21.9	0.9	11.4826	70.8391	256.783	3	1.48261	1.48261	0
2021-10-10	23.5	8	13.7667	71.0167	235.167	2	3.76667	3.76667	0
2021-10-11	28.4	2.7	15.5043	60.213	272.304	3.5	5.50435	5.50435	0
2021-10-12	21.2	5.9	12.0375	75.4833	191.583	3	2.0375	2.0375	0
2021-10-13	22.6	8.1	13.9565	65.4826	238.913	2.5	3.95652	3.95652	0
2021-10-14	17	4	10.3792	77.6292	227.583	1.5	0.379167	0.379167	6.6
2021-10-15	20.9	0	10.5875	66.2625	271	2	0.5875	0.5875	0
2021-10-16	23.9	-0.2	12.4625	60.9583	275.25	2.5	2.4625	2.4625	0
2021-10-17	25.7	2.2	14.4391	56.3304	286.261	3	4.43913	4.43913	0
2021-10-18	29.7	1.3	16.5174	48.6565	297.565	2.5	6.51739	6.51739	0
2021-10-19	31.2	3.9	17.8304	49.8174	292.087	2.5	7.83043	7.83043	0
2021-10-20	19.1	6.5	11.9478	79.9174	240.913	3	1.94783	1.94783	0
2021-10-21	24.9	2.5	13.2167	70.975	256.083	2.5	3.21667	3.21667	0
2021-10-22	21.8	7	13.9625	70.8875	246.875	2.5	3.9625	3.9625	0
2021-10-23	24.1	1.8	13.513	62.5217	291.174	2	3.51304	3.51304	0
2021-10-24	29.3	2.4	16.4167	51.7583	283.667	2.5	6.41667	6.41667	0
2021-10-25	33.2	4.1	19.2348	44.9652	296.652	2.5	9.23478	9.23478	0
2021-10-26	28	5.9	17.45	57.3625	271.75	2.5	7.45	7.45	0
2021-10-27	28.5	6.9	18.0125	63.8125	255.917	3	8.0125	8.0125	0
2021-10-28	32.7	7.2	20.4478	56.9043	273.174	2.5	10.4478	10.4478	0
2021-10-29	31.3	7.6	20.487	54.8652	267.391	3	10.487	10.487	0
2021-10-30	32.2	7.7	20.7957	53.5609	270.087	2.5	10.7957	10.7957	0
2021-10-31	27.5	9.8	17.5958	62.4792	252.833	2.5	7.59583	7.59583	0
2021-11-01	25	5.4	16.0217	71	225.783	2	6.02174	6.02174	0
2021-11-02	30.6	7	18.6609	62.8217	277	2	8.66087	8.66087	0
2021-11-03	24	6.3	15.1125	70.0917	243.625	3	5.1125	5.1125	0
2021-11-04	23.1	8	13.9941	76.7941	267.824	1.5	3.99412	3.99412	0
2021-11-05	27.3	0	14.9917	57.5167	278.375	2.5	4.99167	4.99167	0
2021-11-06	26.4	2.8	15.0174	55.1087	306.609	2.5	5.01739	5.01739	0
2021-11-07	0	0				0	-10	0	0
2021-11-08	30.7	5	18.55	55.3042	299.125	2.5	8.55	8.55	0
2021-11-09	26.2	6.8	16.9625	63.8958	282.333	3	6.9625	6.9625	0
2021-11-10	26.2	5.6	16.1087	70.9348	276.174	2.5	6.1087	6.1087	0
2021-11-11	27	6.9	17.3174	67.3304	290.304	3	7.31739	7.31739	0
2021-11-12	27.3	6	16.6826	66.2174	278.435	3	6.68261	6.68261	0
2021-11-13	24.1	8.9	15.4	65.9043	277.957	2	5.4	5.4	0
2021-11-14	28.4	3.5	16.8391	56.8826	292.957	3	6.83913	6.83913	0
2021-11-15	27.1	7.8	17.387	54.6391	291.609	2.5	7.38696	7.38696	0
2021-11-16	29.6	4.3	17.4792	56.0833	286.792	2.5	7.47917	7.47917	0
2021-11-17	29.6	4.4	18.0435	53.987	305.217	2.5	8.04348	8.04348	0
2021-11-18	30.4	5.6	19.0261	55.7348	314.478	2.5	9.02609	9.02609	0
2021-11-19	29.1	7.6	18.6957	60.8609	312.217	3	8.69565	8.69565	0
2021-11-20	31.2	6.8	19.2167	60.6583	305	2.5	9.21667	9.21667	0
2021-11-21	32.8	7.5	20.8696	57.8261	316.13	2.5	10.8696	10.8696	0
2021-11-22	33.5	8	21.7348	53.8348	318.522	2.5	11.7348	11.7348	0
2021-11-23	28.7	7.9	19.0696	61.9783	307.304	3	9.06957	9.06957	0
2021-11-24	24.6	8.7	15.487	76.1	227.783	2	5.48696	5.48696	0
2021-11-25	32.7	5.3	20.0522	55.3043	306.087	2.5	10.0522	10.0522	0
2021-11-26	28.6	8.1	18.8696	61.7913	288.565	2	8.86957	8.86957	0
2021-11-27	24.3	8.2	15.6565	73.1826	207.783	2.5	5.65652	5.65652	0
2021-11-28	29.5	4.5	18.2522	55.7696	294.478	3	8.25217	8.25217	0
2021-11-29	29.6	5.9	18.3042	48.925	271.625	2.5	8.30417	8.30417	0
2021-11-30	26.7	2.7	15.6609	51.2174	304.13	3	5.66087	5.66087	0
2021-12-01	27.9	4.1	15.7	62.9208	275.708	2.5	5.7	5.7	0
2021-12-02	29	5.4	18.0125	59.0625	318.708	2.5	8.0125	8.0125	0
2021-12-03	28.1	6.7	17.725	59.6625	275.458	2.5	7.725	7.725	0
2021-12-04	33.1	5.9	20.2739	52.1522	296.348	2.5	10.2739	10.2739	0
2021-12-05	34.9	7.2	22.3739	50.613	293.565	2.5	12.3739	12.3739	0
2021-12-06	28.8	8.2	19.1652	63.8609	278.739	2.5	9.16522	9.16522	0
2021-12-07	28.2	9.2	17.4565	68.3783	262.696	2.5	7.45652	7.45652	0
2021-12-08	31	6	19.1565	59.9261	274.87	2.5	9.15652	9.15652	0
2021-12-09	31	8.1	19.9261	59.7652	270.522	2.5	9.92609	9.92609	0
2021-12-10	25.9	8.3	17.3625	71.0875	248.333	2.5	7.3625	7.3625	0
2021-12-11	23	9.4	15.875	77.5333	211.25	3.5	5.875	5.875	0
2021-12-12	24.3	10.6	16.5542	68.1708	218.833	2	6.55417	6.55417	0
2021-12-13	26.8	5.4	16.4042	61.0458	240.833	3	6.40417	6.40417	0
2021-12-14	28.4	5	17.25	55.6833	243.5	2.5	7.25	7.25	0
2021-12-15	31	6.2	19.0217	54.3696	298.13	3	9.02174	9.02174	0
2021-12-16	29.9	6.6	18.9217	56.7391	254.217	2.5	8.92174	8.92174	0
2021-12-17	30.8	6.2	18.813	60.413	251.261	2.5	8.81304	8.81304	0
2021-12-18	33.3	8	21.0125	56.6167	243.292	2.5	11.0125	11.0125	0
2021-12-19	34	8.8	22.2708	56.1417	248.375	2.5	12.2708	12.2708	0
2021-12-20	34.6	9.2	22.2042	55.8208	255.958	2.5	12.2042	12.2042	0
2021-12-21	33.2	9.5	21.9609	56.5826	262.304	2.5	11.9609	11.9609	0
2021-12-22	30.4	9	21.0478	56.8739	261.826	2.5	11.0478	11.0478	0
2021-12-23	28.5	10	19.4609	64.5783	253.261	2.5	9.46087	9.46087	0
2021-12-24	32.2	9.4	21.8652	60.0609	256	2.5	11.8652	11.8652	0
2021-12-25	33.9	10.3	22.7375	52.4792	247.917	2.5	12.7375	12.7375	0
2021-12-26	33.8	10.9	22.7208	54.175	257.667	2	12.7208	12.7208	0
2021-12-27	31.8	11.2	22.0043	59.1565	250.565	2.5	12.0043	12.0043	0
2021-12-28	30	12.6	21.8708	62.975	241.5	3	11.8708	11.8708	0
2021-12-29	24	10.7	16.9217	78.2217	203.435	3	6.92174	6.92174	0
2021-12-30	31.3	14.9	21.8583	60.2917	248.208	2.5	11.8583	11.8583	0
2021-12-31	31.9	9.4	20.887	56.8826	267.696	2.5	10.887	10.887	0
2022-01-01	30.2	7	19.1609	50.6348	265.739	2	9.16087	9.16087	0
2022-01-02	31.3	7.3	19.6333	53.1583	260.125	2.5	9.63333	9.63333	0
2022-01-03	32.6	8.1	20.5458	56.8417	246.042	2.5	10.5458	10.5458	0
2022-01-04	31.6	9.8	21.2958	60.2417	252.917	2.5	11.2958	11.2958	0
2022-01-05	32.4	11.4	21.8696	60.7565	265.739	2	11.8696	11.8696	0
2022-01-06	30.6	10.1	20.45	64.1292	258.875	2	10.45	10.45	0
2022-01-07	33.4	9.1	22.0348	57.9913	255.478	2.5	12.0348	12.0348	0
2022-01-08	28.8	11.1	20.7042	62.7125	255.417	3	10.7042	10.7042	0
2022-01-09	28.4	10.6	19.2167	69.3292	250.75	2	9.21667	9.21667	0
2022-01-10	31.4	9.7	20.2875	65.5375	249.25	2	10.2875	10.2875	0
2022-01-11	31.3	11.9	22.1261	61.6217	261.957	2	12.1261	12.1261	0
2022-01-12	31.6	13.1	23.0714	63.4381	286.19	2	13.0714	13.0714	0
2022-01-13	30.1	11.6	20.2542	69.725	241.083	2.5	10.2542	10.2542	0
2022-01-14	31.8	11.2	21.5333	63.0208	251.667	2	11.5333	11.5333	0
2022-01-15	29.5	11.1	20.6652	65.1696	266.913	2	10.6652	10.6652	0
2022-01-16	24	12.9	17.0125	76.8583	218.958	2.5	7.0125	7.0125	0
2022-01-17	23.9	11.7	16.0609	68.487	234.522	2	6.06087	6.06087	0
2022-01-18	28.2	5	16.6083	56.9208	261.167	2.5	6.60833	6.60833	0
2022-01-19	28.6	5.2	17.4565	49.9391	274.13	3	7.45652	7.45652	0
2022-01-20	29.2	4.8	17.5667	49.6208	280.292	2	7.56667	7.56667	0
2022-01-21	30.2	5.3	18.5522	49.2348	268.217	2	8.55217	8.55217	0
2022-01-22	29.4	4.5	17.7708	52.2542	283.542	2.5	7.77083	7.77083	0
2022-01-23	31.6	6.5	19.9083	54.8208	286.083	2	9.90833	9.90833	0
2022-01-24	32.9	8.2	20.875	54.5667	261.958	2.5	10.875	10.875	0
2022-01-25	31	8.7	20.2522	57.3696	291.304	2.5	10.2522	10.2522	0
2022-01-26	30.2	7.7	18.9526	66.4947	300.368	2.5	8.95263	8.95263	0
2022-01-27	28.6	8.4	18.7947	68.5263	297.105	2.5	8.79474	8.79474	0
2022-01-28	28.7	8.7	18.5458	71.2208	265.25	2	8.54583	8.54583	0
2022-01-29	27.5	8.5	18.0917	71.475	265.75	2.5	8.09167	8.09167	0
2022-01-30	28.9	8.5	18.7957	70.8391	271.174	2	8.79565	8.79565	0
2022-01-31	30.4	9.1	20.1478	62.7304	269.043	2	10.1478	10.1478	0
Note: T: temerature; RH: relative humidity; GD: degree days; PP: total precipitation. All data was measured during the samples growing season at the Pirque experimental station.
